# Supplementary material for: Characterization and Determination of the Antibacterial Activity of Baccharis dracunculifolia Essential-Oil Nanoemulsions
Source: Antibiotics (Basel). 2023 Nov 29;12(12):1677. doi: 10.3390/antibiotics12121677 (PMC10740613; doi:10.3390/antibiotics12121677)
Supplement: Supplementary file 1 [file antibiotics-12-01677-s001.zip]

Archive with 1 entries (1 files):
- antibiotics-2719163-supplementary.pdf
